# Supplementary material for: Real-time positioning in logging: Effects of forest stand characteristics, topography, and line-of-sight obstructions on GNSS-RF transponder accuracy and radio signal propagation
Source: PLoS One. 2018 Jan 11;13(1):e0191017. doi: 10.1371/journal.pone.0191017 (PMC5764320; doi:10.1371/journal.pone.0191017)
Supplement: S1 Table — (XLSX) [file pone.0191017.s001.xlsx]

## Sheet: Missed radio signals
Triangle point	Stand	Point	Longitude	Latitude	Aspect (degrees)	Aspect (class)	Slope (%)	Total basal area (m2/ha)	Trees per ha	Mean ht (m)	QMD (cm)	Shrub (m)	Coniferous veg (m)	Tree (m)	CWD (m)	Shrub/coniferous veg (m)	Shrub/CWD (m)	Coniferous veg/CWD (m)	Forest road	Stream	Boulder	Concave	Convex	Time faller crossed geofence	Geofence alert at X	Geofence alert at triangle point	Missed signals	Total signals	Day
A	BM617	BM617A	-116.814	46.7948	225	S	12.5	50.7836	433.333	21.6769	38.6283	1.13333	0	0.4	0	0	0	0	0	0	0	0	0	2016-09-24 14:10:17	2016-09-24 14:11:07	2016-09-24 14:11:11	0	90	Sep24
B	BM617	BM617B	-116.815	46.7962	225	S	12.5	50.7836	433.333	21.6769	38.6283	2.2	2.4	0	0	2.2	0	0	0	0	0	0	0	2016-09-24 14:10:17	2016-09-24 14:11:07	2016-09-24 14:11:10	1	89	Sep24
C	BM617	BM617C	-116.812	46.7961	225	S	12.5	50.7836	433.333	21.6769	38.6283	6.13333	0	0	0	0	0	0	0	0	0	0	1	2016-09-24 14:10:17	2016-09-24 14:11:07	2016-09-24 14:11:07	4	86	Sep24
A	BM638	BM638A	-116.809	46.793	105	E	12	24.6603	200	20	39.6222	30.4667	0	0.4	0	0	0	0	1	0	0	0	0	2016-09-24 15:40:12	2016-09-24 15:40:51	2016-09-24 15:40:52	1	89	Sep24
B	BM638	BM638B	-116.808	46.7915	105	E	12	24.6603	200	20	39.6222	33.8	0	0	0	0	0	0	1	0	0	0	0	2016-09-24 15:40:12	2016-09-24 15:40:51	2016-09-24 15:40:51	2	88	Sep24
C	BM638	BM638C	-116.81	46.7921	105	E	12	24.6603	200	20	39.6222	6.06667	0	0	0	0	0	0	1	0	0	0	0	2016-09-24 15:40:12	2016-09-24 15:40:51	2016-09-24 15:40:51	0	90	Sep24
A	WH375	WH375A	-116.86	46.8388	349	N	66.5	59.0931	566.667	26.2529	36.4384	0	0	0	6	0	0	0	0	1	0	1	0	2016-09-26 11:26:10	2016-09-26 11:26:26	2016-09-26 11:26:26	5	85	Sep26
B	WH375	WH375B	-116.859	46.84	349	N	66.5	59.0931	566.667	26.2529	36.4384	0	0	0.6	1.46667	0	0	0	0	1	0	0	0	2016-09-26 11:26:10	2016-09-26 11:26:26	2016-09-26 11:26:27	1	89	Sep26
C	WH375	WH375C	-116.858	46.839	349	N	66.5	59.0931	566.667	26.2529	36.4384	0	0	0.8	0	0	0	0	0	0	0	0	0	2016-09-26 11:26:10	2016-09-26 11:26:26	2016-09-26 11:26:27	7	83	Sep26
A	WH383	WH383A	-116.853	46.8396	66	E	28	72.9927	866.667	25.4615	32.7468	1.66667	4.26667	0	1.33333	0	0	0	1	0	0	0	1	2016-09-26 12:43:35	2016-09-26 12:44:21	2016-09-26 12:44:21	7	83	Sep26
B	WH383	WH383B	-116.851	46.8386	66	E	28	72.9927	866.667	25.4615	32.7468	2.6	0	0	0	0	0	0	0	1	0	1	0	2016-09-26 12:43:35	2016-09-26 12:44:21	2016-09-26 12:44:22	1	89	Sep26
C	WH383	WH383C	-116.853	46.8381	66	E	28	72.9927	866.667	25.4615	32.7468	3.73333	2.33333	0	0	0	0	0	0	0	0	0	0	2016-09-26 12:43:35	2016-09-26 12:44:21	2016-09-26 12:44:22	0	90	Sep26
A	WH238	WH238A	-116.842	46.8439	38	N	50.5	1.02321	66.6667	7.5	13.9792	4.46667	16.8667	0	0	0	0	0	0	0	0	0	0	2016-09-26 13:51:27	2016-09-26 13:51:40	2016-09-26 13:51:39	2	88	Sep26
B	WH238	WH238B	-116.844	46.844	38	N	50.5	1.02321	66.6667	7.5	13.9792	5.13333	1.73333	0	0	0	0	0	0	0	0	0	1	2016-09-26 13:51:27	2016-09-26 13:51:40	2016-09-26 13:51:40	2	88	Sep26
C	WH238	WH238C	-116.843	46.8452	38	N	50.5	1.02321	66.6667	7.5	13.9792	0	29.7333	0	1.33333	0	0	0	0	1	0	1	0	2016-09-26 13:51:27	2016-09-26 13:51:40	2016-09-26 13:51:40	0	90	Sep26
A	WH201	WH201A	-116.838	46.8459	253	W	6	12.2774	66.6667	21.5	48.4232	0	0	0	0	0	0	0	0	0	0	0	0	2016-09-26 14:57:56	2016-09-26 14:58:00	2016-09-26 14:58:00	5	85	Sep26
B	WH201	WH201B	-116.836	46.8451	253	W	6	12.2774	66.6667	21.5	48.4232	0	0	0	0	0	0	0	0	0	0	0	0	2016-09-26 14:57:56	2016-09-26 14:58:00	2016-09-26 14:58:00	9	81	Sep26
C	WH201	WH201C	-116.838	46.8444	253	W	6	12.2774	66.6667	21.5	48.4232	0	0	0	0	0	0	0	0	0	0	0	0	2016-09-26 14:57:56	2016-09-26 14:58:00	2016-09-26 14:58:00	2	88	Sep26
A	EH352	EH352A	-116.805	46.8389	3	N	13.5	0	0	0	0	0	0	0	0	0	0	0	0	0	0	0	0	2016-09-27 13:10:38	2016-09-27 13:10:58	2016-09-27 13:10:58	0	90	Sep27
B	EH352	EH352B	-116.803	46.8397	3	N	13.5	0	0	0	0	2.06667	1.33333	0	0	0	0	0	0	0	0	1	0	2016-09-27 13:10:38	2016-09-27 13:10:58	2016-09-27 13:10:58	1	89	Sep27
C	EH352	EH352C	-116.803	46.8381	3	N	13.5	0	0	0	0	0	0	0	0	0	0	0	0	0	0	0	0	2016-09-27 13:10:38	2016-09-27 13:10:58	2016-09-27 13:10:59	8	82	Sep27
A	EH395	EH395A	-116.799	46.835	356	N	3	44.5882	566.667	21.9471	31.652	0	9.4	0	0	0	0	0	1	0	0	0	0	2016-09-27 14:29:17	2016-09-27 14:29:40	2016-09-27 14:29:39	2	88	Sep27
B	EH395	EH395B	-116.801	46.8352	356	N	3	44.5882	566.667	21.9471	31.652	8.53333	2.6	0	0	0	0	0	0	1	0	0	0	2016-09-27 14:29:17	2016-09-27 14:29:40	2016-09-27 14:29:39	7	83	Sep27
C	EH395	EH395C	-116.8	46.8364	356	N	3	44.5882	566.667	21.9471	31.652	0	6.33333	0	0	0	0	0	0	1	0	0	0	2016-09-27 14:29:17	2016-09-27 14:29:40	2016-09-27 14:29:40	4	86	Sep27
A	EH379	EH379A	-116.792	46.8385	68	E	35.5	36.3127	466.667	23.1571	31.4761	1.73333	0	0	0	0	0	0	0	1	0	0	0	2016-09-27 15:46:13	2016-09-27 15:46:12	2016-09-27 15:46:11	0	90	Sep27
B	EH379	EH379B	-116.793	46.8372	68	E	35.5	36.3127	466.667	23.1571	31.4761	3.53333	0	1.4	0	0	0	0	0	0	0	0	1	2016-09-27 15:46:13	2016-09-27 15:46:12	2016-09-27 15:46:11	2	88	Sep27
C	EH379	EH379C	-116.794	46.8387	68	E	35.5	36.3127	466.667	23.1571	31.4761	0	10.3333	0	0	0	0	0	0	0	0	0	1	2016-09-27 15:46:13	2016-09-27 15:46:12	2016-09-27 15:46:12	1	89	Sep27
A	FC527	FC527A	-116.763	46.8277	276	W	19	0	0	0	0	1.86667	0	0	0	0	0	0	0	0	0	1	0	2016-09-28 13:15:04	2016-09-28 13:15:09	2016-09-28 13:15:09	1	89	Sep28
B	FC527	FC527B	-116.764	46.8267	276	W	19	0	0	0	0	0	0	0	0	0	0	0	1	0	0	0	0	2016-09-28 13:15:04	2016-09-28 13:15:09	2016-09-28 13:15:10	11	79	Sep28
C	FC527	FC527C	-116.765	46.8282	276	W	19	0	0	0	0	0	0	0	0	0	0	0	0	1	0	1	0	2016-09-28 13:15:04	2016-09-28 13:15:09	2016-09-28 13:15:08	1	89	Sep28
A	EH435	EH435A	-116.776	46.8332	274	W	11	25.1232	333.333	15.38	30.978	9.4	0	0	0	4.4	5	0	1	0	0	0	0	2016-09-28 14:51:15	2016-09-28 14:51:28	2016-09-28 14:51:28	4	86	Sep28
B	EH435	EH435B	-116.778	46.8322	274	W	11	25.1232	333.333	15.38	30.978	9.46667	0	0	0	0	0	0	0	0	0	0	0	2016-09-28 14:51:15	2016-09-28 14:51:28	2016-09-28 14:51:29	4	86	Sep28
C	EH435	EH435C	-116.778	46.8337	274	W	11	25.1232	333.333	15.38	30.978	15.4667	0	0	0	0	0	0	1	0	0	0	0	2016-09-28 14:51:15	2016-09-28 14:51:28	2016-09-28 14:51:28	2	88	Sep28
A	EH416	EH416A	-116.779	46.8334	273	W	32	1.31507	66.6667	10.8	15.8481	9	0	0	0	0	0	0	0	0	0	1	0	2016-09-28 15:53:07	2016-09-28 15:53:01	2016-09-28 15:53:02	2	88	Sep28
B	EH416	EH416B	-116.781	46.8337	273	W	32	1.31507	66.6667	10.8	15.8481	7.73333	0	0	0	0	0	0	0	0	0	0	0	2016-09-28 15:53:07	2016-09-28 15:53:01	2016-09-28 15:53:02	1	89	Sep28
C	EH416	EH416C	-116.78	46.8349	273	W	32	1.31507	66.6667	10.8	15.8481	15.2	0	1.33333	0	0.866667	0	0	0	0	0	1	0	2016-09-28 15:53:07	2016-09-28 15:53:01	2016-09-28 15:53:01	5	85	Sep28
A	EH69	EH69A	-116.794	46.8514	218	S	17	0	0	0	0	3.93333	0	0	2.46667	0	0	0	0	0	0	0	0	2016-09-29 11:16:08	2016-09-29 11:16:12	2016-09-29 11:16:12	0	90	Sep29
B	EH69	EH69B	-116.793	46.8526	218	S	17	0	0	0	0	3.33333	0	0	0	0	0	0	1	0	0	0	0	2016-09-29 11:16:08	2016-09-29 11:16:12	2016-09-29 11:16:13	1	89	Sep29
C	EH69	EH69C	-116.792	46.8512	218	S	17	0	0	0	0	0	0	0	0	0	0	0	0	0	0	0	0	2016-09-29 11:16:08	2016-09-29 11:16:12	2016-09-29 11:16:12	7	83	Sep29
A	FC76	FC76A	-116.751	46.8511	308	W	22	15.3041	266.667	16.9375	27.0318	0.533333	11.1333	0	0	0	0	0	0	0	0	1	0	2016-09-29 12:59:50	2016-09-29 13:00:55	2016-09-29 13:00:55	2	88	Sep29
B	FC76	FC76B	-116.75	46.8525	308	W	22	15.3041	266.667	16.9375	27.0318	0	5.13333	0	0.8	0	0	0	0	1	0	1	0	2016-09-29 12:59:50	2016-09-29 13:00:55	2016-09-29 13:00:57	1	89	Sep29
C	FC76	FC76C	-116.749	46.8511	308	W	22	15.3041	266.667	16.9375	27.0318	0	0	0	0	0	0	0	0	0	0	1	0	2016-09-29 12:59:50	2016-09-29 13:00:55	2016-09-29 13:00:56	4	86	Sep29
A	FC13	FC13A	-116.721	46.864	69	E	26	21.2697	400	20.8917	26.0199	0	2.8	0.466667	0.466667	0	0	0	0	0	0	0	0	2016-09-29 14:35:39	2016-09-29 14:35:55	2016-09-29 14:35:55	1	89	Sep29
B	FC13	FC13B	-116.72	46.8626	69	E	26	21.2697	400	20.8917	26.0199	0	3.33333	0	0	0	0	0	0	1	0	1	0	2016-09-29 14:35:39	2016-09-29 14:35:55	2016-09-29 14:35:57	2	88	Sep29
C	FC13	FC13C	-116.722	46.863	69	E	26	21.2697	400	20.8917	26.0199	0	0	0	0	0	0	0	0	0	0	0	0	2016-09-29 14:35:39	2016-09-29 14:35:55	2016-09-29 14:35:56	7	83	Sep29
A	FC50	FC50A	-116.723	46.8543	46	E	38.5	0	0	0	0	0	0.333333	0	1.8	0	0	0	1	1	0	1	0	2016-09-29 15:29:06	2016-09-29 15:29:24	2016-09-29 15:29:23	2	88	Sep29
B	FC50	FC50B	-116.724	46.8529	46	E	38.5	0	0	0	0	0	0	0	0	0	0	0	0	0	0	0	1	2016-09-29 15:29:06	2016-09-29 15:29:24	2016-09-29 15:29:25	3	87	Sep29
C	FC50	FC50C	-116.725	46.8541	46	E	38.5	0	0	0	0	3.73333	0.533333	0	0	0	0	0	1	0	0	0	0	2016-09-29 15:29:06	2016-09-29 15:29:24	2016-09-29 15:29:24	2	88	Sep29
A	FC504	FC504A	-116.745	46.8294	222	S	18	10.7231	300	10.3556	21.3331	12.5333	0	0	0	4.53333	0	0	0	0	0	1	0	2016-10-04 12:22:58	2016-10-04 12:23:17	2016-10-04 12:23:17	1	89	Oct4
B	FC504	FC504B	-116.747	46.8293	222	S	18	10.7231	300	10.3556	21.3331	4.2	0	0	0	0	0	0	0	0	0	0	0	2016-10-04 12:22:58	2016-10-04 12:23:17	2016-10-04 12:23:18	0	90	Oct4
C	FC504	FC504C	-116.746	46.8307	222	S	18	10.7231	300	10.3556	21.3331	9.2	3.66667	0	0	0	0	0	1	0	0	0	0	2016-10-04 12:22:58	2016-10-04 12:23:17	2016-10-04 12:23:17	2	88	Oct4
A	FC548	FC548A	-116.749	46.8265	267	W	36.5	4.35464	266.667	7.8125	14.4194	1.93333	7	0	0	0	0	0	0	0	0	1	0	2016-10-04 13:36:32	2016-10-04 13:36:56	2016-10-04 13:36:55	0	90	Oct4
B	FC548	FC548B	-116.748	46.8277	267	W	36.5	4.35464	266.667	7.8125	14.4194	22.2	1	0	0	0	0	0	0	0	0	0	0	2016-10-04 13:36:32	2016-10-04 13:36:56	2016-10-04 13:36:56	2	88	Oct4
C	FC548	FC548C	-116.747	46.8262	267	W	36.5	4.35464	266.667	7.8125	14.4194	0.933333	0.466667	0	0	0	0	0	1	0	0	0	0	2016-10-04 13:36:32	2016-10-04 13:36:56	2016-10-04 13:36:55	20	70	Oct4
A	FC184	FC184A	-116.73	46.8464	53	E	11.5	33.3061	866.667	16.9692	22.1203	0	1.53333	0	0.533333	0	0	0	0	0	0	0	0	2016-10-04 15:26:11	2016-10-04 15:26:22	2016-10-04 15:26:22	8	82	Oct4
B	FC184	FC184B	-116.729	46.8477	53	E	11.5	33.3061	866.667	16.9692	22.1203	8.66667	0	0	0	0	0	0	0	0	0	0	0	2016-10-04 15:26:11	2016-10-04 15:26:22	2016-10-04 15:26:22	0	90	Oct4
C	FC184	FC184C	-116.728	46.8465	53	E	11.5	33.3061	866.667	16.9692	22.1203	0	1.26667	0	0	0	0	0	1	0	0	0	0	2016-10-04 15:26:11	2016-10-04 15:26:22	2016-10-04 15:26:21	5	85	Oct4
A	FC30	FC30A	-116.718	46.8557	28	N	22.5	29.8299	633.333	17.7474	24.4886	0.866667	0	0	0	0	0	0	0	0	0	1	0	2016-10-06 12:51:50	2016-10-06 12:51:59	2016-10-06 12:51:59	10	80	Oct6
B	FC30	FC30B	-116.716	46.8562	28	N	22.5	29.8299	633.333	17.7474	24.4886	0	0	0	0	0	0	1.33333	0	1	0	0	0	2016-10-06 12:51:50	2016-10-06 12:51:59	2016-10-06 12:51:59	1	89	Oct6
C	FC30	FC30C	-116.716	46.8547	28	N	22.5	29.8299	633.333	17.7474	24.4886	0	1.26667	0.666667	0	0	0	0	0	0	0	0	0	2016-10-06 12:51:50	2016-10-06 12:51:59	2016-10-06 12:51:57	3	87	Oct6
A	WH463	WH463A	-116.841	46.8307	55	E	16.5	30.9323	766.667	19.6739	22.6651	0	0.6	0	0	0	0	0	0	1	0	0	1	2016-10-06 15:07:05	2016-10-06 15:07:04	2016-10-06 15:07:04	9	81	Oct6
B	WH463	WH463B	-116.839	46.8315	55	E	16.5	30.9323	766.667	19.6739	22.6651	0	2.46667	2.4	0	0	0	0	1	1	1	0	1	2016-10-06 15:07:05	2016-10-06 15:07:04	2016-10-06 15:07:03	3	87	Oct6
C	WH463	WH463C	-116.839	46.83	55	E	16.5	30.9323	766.667	19.6739	22.6651	5.6	0	0	0	0	0	0	1	0	0	0	0	2016-10-06 15:07:05	2016-10-06 15:07:04	2016-10-06 15:07:03	7	83	Oct6
